# Supplementary material for: Fluorescence-Responsive Detection of Ag(I), Al(III), and Cr(III) Ions Using Cd(II) Based Pillared-Layer Frameworks
Source: Int J Mol Sci. 2022 Dec 26;24(1):369. doi: 10.3390/ijms24010369 (PMC9820227; doi:10.3390/ijms24010369)
Supplement: Supplementary file 1 [file ijms-24-00369-s001.zip]

Archive with 1 entries (1 files):
- ijms-2081548-supplementary.pdf
